# Supplementary material for: Identification of three elevenin receptors and roles of elevenin disulfide bond and residues in receptor activation in Aplysia californica
Source: Sci Rep. 2023 May 11;13:7662. doi: 10.1038/s41598-023-34596-9 (PMC10175484; doi:10.1038/s41598-023-34596-9)
Supplement: Supplementary file 1 — Supplementary Table 1. [file 41598_2023_34596_MOESM1_ESM.xlsx]

## Sheet: Table 1
		Supplementary Table 1: List of elevenin peptides from different species used to generate Fig. 1.
	Full name	Species	Sequences	Reference PubMed ID
	Aplysia californica	Aplysia californica	RPRIDCTRFVFAPACRGVSA	PMID: 6589641	Prediction
Molluscs	Idiosepius thailandicus	Idiosepius	PQGKFELTKKLNCRKFIFAPRCRGVAA	PMID: 20171220	Prediction
	Doryteuthis pealeii	Doryteuthis	PQNKFELTKKLNCRKFIFAPRCRGVAA	PMID: 25477824	Prediction
	Crassostrea gigas	Crassostrea	PQIRARRRFCETYPFAPRCLGVAA	PMID: 20171220	Prediction
	Lottia gigantea	Lottia	RKLDCTKFVFAPKCRGVAA	PMID: 20171220	Prediction
	Deroceras reticulatum	Deroceras	RAVNCVKQPFAPRCRGVAA	PMID: 28502716	Prediction
	Charonia tritonis	Charonia	RRIDCTRFVFAPRCRGVAA	PMID: 28082215	Prediction
	Mizuhopecten yessoensis	Mizuhopecten	RPKIGRRFCAH YPFAPRCLGVAA	PMID: 29922332	Prediction
	Alvinella pompejana	Alvinella	WRVDCSKFVFAPKCRGVSA	PMID: 21241702	Prediction
Annelids	Capitella teleta	Capitella	WRIDCRKFVFAPKCRGVAA	PMID: 21241702	Prediction
	Platynereis dumerilii	Platynereis	PDCTRFVFHPSCRGVAA	PMID:22006315	Prediction
	Ascaris suum	Ascaris	LDCRKFSFAPACRGIML	PMID: 25477824	Prediction
Nematodes	Caenorhabditis elegans	Caenorhabditis	LDCRKFSFAPACRGIML	PMID: 20929849	Prediction
	Pristionchus pacificus	Pristionchus	LDCRKFSFAPACRGLLL	PMID: 25477824	Prediction
	Solenopsis invicta	Solenopsis	ANCEQEPFHPNCRGTQA	PMID: 25477824	Prediction
Arthropods	Cherax quadricarinatus	Cherax	AVDCRKFVFAPVCRGIIA	PMID: 27924858	Prediction
	Rhipicephalus microplus	Rhipicephalus	ELDCRKYPFYYKCRGIGA	PMID: 35121230	Prediction
	Bombus terrestris	Bombus	ERSESVNCEAFPYHQMCRGSMS	PMID: 25477824	Prediction
	Apis mellifera	Apis	ESVNCELYPFHHTCRGTMS	PMID: 25477824	Prediction
	Dastarcus helophoroides	Dastarcus	HPNKGRLINCRKYVYIPECRGVAA	PMID: 25477824	Prediction
	Ixodes scapularis	Ixodes	LDCRKYPFYYRCRGISA	PMID: 30075240	Prediction
	Pediculus humanus	Pediculus	KRPVDCRKFVFAPICRGVAA	PMID: 25477824	Prediction
	Peripatopsis	Peripatopsis	TDTETTIRPLDCRKTVEHPDCRGISAKSNEF	PMID: 25477824	Prediction
	Periplaneta americana	Periplaneta 2	PQVIDCRRYPYAPRCRGVPPFYPPAHRSYPD	PMID: 23996145	Prediction
	Rhodnius prolixus	Rhodnius 1	PQGENENGTVVDCRKYPYAPVCRGAGA	PMID: 25477824	Prediction
	Locusta migratoria	Locusta	POKRVDCRMYPFAPICRGIMTK	PMID: 26036749	Prediction
	Platynereis dumerilii	Platynereis	PDCTRFVFHPSCRGVAA	PMID: 22006315	Prediction
	Rhodnius prolixus	Rhodnius 2	PQVIGKNGQIVDCKKYVFAPVCRGAGA	PMID: 25477824	Prediction
	Schistocerca gregaria	Schistocerca	PQKRVDCRMYPFAPICRGIMT	PMID: 34767790	Prediction
	Daphnia pulex	Daphnia	RDLDCRRFVFAPMCRGATI	PMID: 25477824	Prediction
	Carabus violaceus	Carabus	RVNCWKYVFAPACRGAAS	PMID: 31870847	Identification
	Periplaneta americana	Periplaneta 1	RAPVDCLKYPYAPRCRGQMGPDSG	PMID: 23996145	Prediction
	Nilaparvata lugens	Nilaparvata	VNCRKFVYAPVCRGVAA	PMID: 23932938	Prediction
	Zootermopsis nevadensis	Zootermopsis	VPGPLDCRRFVYAPKCRGVAA	PMID: 25477824	Prediction
	Nephrops norvegicus	Nephrops norvegicus	VDCRKFVFAPVCRGIIAKRMVAE	PMID: 3100897	Prediction
	Acromyrmex echinatior	Acromyrmex	VDCEQEPYNPACRGSQA	PMID: 25477824	Prediction
	Harpegnathos saltator	Harpegnathos	VDCEQEPYNPACRGSQA	PMID: 25477824	Prediction
	Pogonomyrmex	Pogonomyrmex	VDCEQEPYHPSCRGSQL	PMID: 25477824	Prediction
	Atta laevigata	Atta	VDCEQEPYHPSCRGSQL	PMID: 25477824	Prediction
	Camponotus floridanus	Camponotus	VDCEQEPYHPSCRGSQL	PMID: 25477824	Prediction
	Linepithema tsachila	Linepithema	VDCELYPYHSSCRGVMT	PMID: 25477824	Prediction
	Cataglyphis nodus 1	Cataglyphis 1	VDCERNPYDRSCRGAQI	PMID: 33704768	Identification
	Lygus hesperus	Lygus hesperus	VNCRKYIYAPICRGVAA	PMID: 33388363	Prediction
	Tetranychus urticae	Tetranychus	YPVDCSKFVFAPTCRGVIA	PMID: 25477824	Prediction
