# Supplementary material for: Identification of three elevenin receptors and roles of elevenin disulfide bond and residues in receptor activation in Aplysia californica
Source: Sci Rep. 2023 May 11;13:7662. doi: 10.1038/s41598-023-34596-9 (PMC10175484; doi:10.1038/s41598-023-34596-9)
Supplement: Supplementary file 2 — Supplementary Table 2. [file 41598_2023_34596_MOESM2_ESM.xlsx]

## Sheet: Supplemental Table 2
Supplementary Table 2: List of primers used for PCR of the putative elevenin precursor and receptors.
Name [Aplysia californica]	Forward primer	Reverse primer	Product length	Annealing temperature
Elevenin (pre)	ATGCCCTGCACACCCAACAGC	TCAGTCTTCTTGCAGACTTTTTATGGAGTTCGG	456 bp	62.5℃
Elevenin R1	ATGACCAACGTTGAGGAATTATCGCCATTC	TCAGACGCTACTTTTGGAGCAGTTGCC	1491bp	62 ℃
Elevenin R2	ATGAACAACAGTGGAACTTCCCCTGTTCC	CCCTCGAGTCAATCGAAACCTGTGGTGC	1362bp	63.5℃
Elevenin R3	ATGGAAGGCACAACAGCTCCGTCTAACATAG	TCAGCCATCTTTGTTGTCGAGTACTTGAG	1800bp	62 ℃
