# Supplementary material for: Identification of three elevenin receptors and roles of elevenin disulfide bond and residues in receptor activation in Aplysia californica
Source: Sci Rep. 2023 May 11;13:7662. doi: 10.1038/s41598-023-34596-9 (PMC10175484; doi:10.1038/s41598-023-34596-9)
Supplement: Supplementary file 3 — Supplementary Table 3. [file 41598_2023_34596_MOESM3_ESM.xlsx]

## Sheet: Supplemental Table 3
	Supplementary Table 3: List of elevenin precursors from different species used to Fig. 4 and Table 1.
	Species	Accession nummber	Reference
Molluscs	elevenin[Aplysia californica]	NP_001191479.1	PMID:6589641
	elevenin [Lottia gigantea]		PMID:20171220
	elevenin [Idiosepius thailandicus]		PMID:20171220
	elevenin [Crassostrea gigas]		PMID:20171220
	elevenin[Charonia tritonis]	AQS80540	PMID: 28082215
	elevenin [Mizuhopecten yessoensis]	AXN93483.1	PMID:29911332
	elevenin [Deroceras reticulatum]	ARS01362.1	PMID: 28502716
Annelids	elevenin[Platynereis dumerilii]	AEE25638	PMID: 22006315
	elevenin[Alvinella pompejana]	FP533670	PMID:21080938
	elevenin[Capitella teleta]		PMID:21241702
Nematodes	elevenin [Pristionchus pacificus]	KAF8353637.1	PMID:18806794
	elevenin [Caenorhabditis elegans]	NP_001370352	PMID:9851916
Arthropods	elevenin [Nilaparvata lugens]	QEE04285.1
	elevenin [Carabus violaceus]	QHB80542.1	PMID:31870847
	elevenin [Schistocerca gregaria]	UGX04196	PMID:34767790
	elevenin [Nephrops norvegicus]	QBX89046.1	PMID:30100897
	elevenin [Bombus terrestris]	AIX87541
	elevenin [Rhipicephalus microplus]	QYF10823.1	PMID:35121230
	elevenin [Apis mellifera]	AHC72011
	elevenin [Lygus Hesperus]	QQW38908.1	PMID:33388363
	elevenin [Cataglyphis nodus]	QTE34419.1	PMID: 33704768
	elevenin [Cherax quadricarinatus]	AWK57518	PMID:27924858
	elevenin [Ixodes scapularis]	AXL48134.1	PMID:30075240
	elevenin [Locusta migratoria]	AKN21247.1	PMID:26036749
