# Supplementary material for: Identification of three elevenin receptors and roles of elevenin disulfide bond and residues in receptor activation in Aplysia californica
Source: Sci Rep. 2023 May 11;13:7662. doi: 10.1038/s41598-023-34596-9 (PMC10175484; doi:10.1038/s41598-023-34596-9)
Supplement: Supplementary file 4 — Supplementary Table 4. [file 41598_2023_34596_MOESM4_ESM.xlsx]

## Sheet: Aplysia Receptor
Supplementary Table 4: List of predicted Aplysia elevenin receptors from NCBI and AplysiaTools.
NCBI (Accession nummber)			AplysiaTools (Sequences producing significant alignments)			PCR
mRNA	Protein	Prediction of transmembrane helices in proteins	Transcriptome Blast -Nucleotide databases	Transcriptome Blast -Protein databases	Prediction of transmembrane helices in proteins
XM_005096018.3	XP_005096075.2	TM=7	cl|asmbl_99094.p1__Cluster_7347	TRINITY_DN16940_c0_g3_i11.p1	TM=7	√(Elevenin R1）
XM_035970075.1	XP_035825968.1	TM=5	asmbl_317698.p1__Cluster_8261	TRINITY_DN137500_c0_g1_i11.p1	TM=7	√ (Elevenin R2)
XM_035970908.1	XP_035826801.1	TM=2	asmbl_119342.p1__Cluster_5443	TRINITY_DN1303_c0_g6_i1.p1	TM=7	√ (Elevenin R3)
Databases and softwares
NCBI	https://www.ncbi.nlm.nih.gov/
AplysiaTools	http://www.aplysiatools.org/
	Transcriptome Blast：https://www.ncbi.nlm.nih.gov/
	Genome Blast：http://aplysiatools.org:8080/
TMHMM Prediction of transmembrane helices in proteins	http://www.cbs.dtu.dk/services/TMHMM-2.0/

## Sheet: Clustal table 
Supplementary Table 4. List of elevenin receptors from different species used to generate Fig. 7 (Clustal Table)
	Percent Identity Matrix - created by Clustal2.1	1	2	3	4	5	6	7	8	9	10
1	AXL48132.1_ElevR1_Ixodes_scapularis	100	79.95	44.56	38.54	38.04	42.51	45.43	40.72	39.33	38.6
2	AXL48133.1_ElevR2_Ixodes_scapularis	79.95	100	46.15	38.19	38.59	40.64	45.43	42.01	40.87	38.5
3	AIV98045.1_ElevR_Bombus_terrestris	44.56	46.15	100	40	41.62	42.19	44.15	43.05	38.74	38.9
4	AKQ63031.1_ElevR1_Platynereis_dumerilii	38.54	38.19	40	100	43.26	42.78	46.14	42.73	40.43	35.38
5	AKQ63044.1 _ElevR2_Platynereis_dumerilii	38.04	38.59	41.62	43.26	100	41.64	44.12	44.33	40.68	37.44
6	XP_011450994.2_ElevR_Crassostrea_gigas	42.51	40.64	42.19	42.78	41.64	100	49.48	42.86	47.73	41.25
7	XP_009045672.1_ElevR_Lottia_gigantea	45.43	45.43	44.15	46.14	44.12	49.48	100	53.83	47.84	43.61
8	XP_005096075.2_ElevR1_Aplysia_californica	40.72	42.01	43.05	42.73	44.33	42.86	53.83	100	46.33	41
9	XP_035825968.1_ElevR2_Aplysia_californica	39.33	40.87	38.74	40.43	40.68	47.73	47.84	46.33	100	42.89
10	XP_035826801 _ElevR3_Aplysia_californica	38.6	38.5	38.9	35.38	37.44	41.25	43.61	41	42.89	100
	Percent Similarity by BioEdit	1	2	3	4	5	6	7	8	9	10
1	AXL48132.1_ElevR1_Ixodes_scapularis	100	87.2	59.2	52.5	55.8	59	62.1	55.9	55.3	40.8
2	AXL48133.1_ElevR2_Ixodes_scapularis	87.2	100	58.1	52	52.4	58	61.6	56	55.1	39.9
3	AIV98045.1_ElevR_Bombus_terrestris	59.2	58.1	100	48.4	55.4	58.1	56.3	55.1	51.7	36.8
4	AKQ63031.1_ElevR1_Platynereis_dumerilii	52.5	52	48.4	100	51.2	53.9	55.8	54.7	55.9	46.2
5	AKQ63044.1 _ElevR2_Platynereis_dumerilii	55.8	52.4	55.4	51.2	100	57.5	59	54.5	54.9	41.2
6	XP_011450994.2_ElevR_Crassostrea_gigas	59	58	58.1	53.9	57.5	100	63.3	58.6	63.2	44.6
7	XP_009045672.1_ElevR_Lottia_gigantea	62.1	61.6	56.3	55.8	59	63.3	100	64.4	59.1	43.6
8	XP_005096075.2_ElevR1_Aplysia_californica	55.9	56	55.1	54.7	54.5	58.6	64.4	100	55.5	46.5
9	XP_035825968.1_ElevR2_Aplysia_californica	55.3	55.1	51.7	55.9	54.9	63.2	59.1	55.5	100	45.2
10	XP_035826801 _ElevR3_Aplysia_californica	40.8	39.9	36.8	46.2	41.2	44.6	43.6	46.5	45.2	100
